# Supplementary material for: Epigenetic Biomarkers in Temporomandibular Joint Osteoarthritis: An Emerging Target in Treatment
Source: Int J Mol Sci. 2025 Apr 12;26(8):3668. doi: 10.3390/ijms26083668 (PMC12027526; doi:10.3390/ijms26083668)
Supplement: Supplementary file 1 [file ijms-26-03668-s001.zip]

Archive with 1 entries (1 files):
- ijms-3569252-supplementary.pdf
